# Supplementary material for: Molecular Basis of Müllerian Agenesis Causing Congenital Uterine Factor Infertility—A Systematic Review
Source: Int J Mol Sci. 2023 Dec 21;25(1):120. doi: 10.3390/ijms25010120 (PMC10778982; doi:10.3390/ijms25010120)
Supplement: Supplementary file 1 [file ijms-25-00120-s001.zip]

Archive with 1 entries (1 files):
- ijms-2695126-supplementary.pdf
